# Supplementary material for: Perceived stigma and depression among the HIV-positive adult people in Ethiopia: A systematic review and meta-analysis
Source: PLoS One. 2024 Jun 3;19(6):e0302875. doi: 10.1371/journal.pone.0302875 (PMC11146698; doi:10.1371/journal.pone.0302875)
Supplement: S1 File — (XLSX) [file pone.0302875.s002.xlsx]

## Sheet: risk of bias included artc only
S.N	primary Author	Inclusion defined?	Subjects and setting described	Exposure measured	Objective criteria used for mesurement	counfounders idetified	strategies used to deal counfounder	outcome measured	Statistical Analysis	Over all assessment	Final Disposition
1	Abadiga et al.	yes	yes	yes	yes	yes	yes	yes	yes	low risk of bais	included
2	Abdisa et al.	yes	yes	yes	yes	yes	yes	yes	yes	low risk of bais	included
3	Amha et al.	yes	yes	yes	yes	yes	yes	yes	yes	low risk of bais	included
4	Beyamo et al.	yes	yes	yes	yes	yes	yes	yes	yes	low risk of bais	included
5	Dagne et al.	yes	yes	yes	yes	yes	yes	yes	yes	low risk of bais	included
6	Damtie et al.	yes	yes	yes	yes	yes	yes	yes	yes	low risk of bais	included
7	Duko et al.	yes	yes	yes	yes	yes	yes	yes	yes	low risk of bais	included
8	Duko et al.	yes	yes	yes	yes	yes	yes	yes	yes	low risk of bais	included
9	Seid et al.	yes	yes	yes	yes	yes	yes	yes	yes	low risk of bais	included
10	Tesfaw et al.	yes	yes	yes	yes	yes	yes	yes	yes	low risk of bais	included
11	Workye et al.	yes	yes	yes	yes	yes	yes	yes	yes	low risk of bais	included
	Risk of bias assessment tool. Yes (low risk); No (high risk); Unclear(high rik)
	1. were the criteria for inclusion in the sample clearly defined?
	2. were the study subjects and the setting describe in detail?
	3. Was the exposure measured in a valid and reliable way?
	4. Were objective, standard criteria used for measurement of the condition?
	5. Were confounding factors identified?
	6. Were strategies to deal with confounding factors stated?
	7. Were the outcomes measured in a valid and reliable way?
	8. Was appropriate statistical analysis used?
	The overall risk of bias was then scored according to the number of high risk of bias per study: low (≤2), moderate (3–4), and high (≥5).
